# Supplementary material for: Copper-Mediated Leaching of LiNi0.65Co0.25Mn0.10O2 in H3PO4: Thermodynamics, Structural Evolution, and Redox Mechanism
Source: Molecules. 2026 Apr 30;31(9):1502. doi: 10.3390/molecules31091502 (PMC13165113; doi:10.3390/molecules31091502)
Supplement: Supplementary file 1 [file molecules-31-01502-s001.zip]

Archive with 1 entries (1 files):
- molecules-4275930-supplementary.pdf
